# Supplementary material for: Pseudomonas aeruginosa N-3-Oxo-Dodecanoyl-Homoserine Lactone Impacts Mitochondrial Networks Morphology, Energetics, and Proteome in Host Cells
Source: Front Microbiol. 2020 May 25;11:1069. doi: 10.3389/fmicb.2020.01069 (PMC7261938; doi:10.3389/fmicb.2020.01069)
Supplement: TABLE S1 — Differentially expressed proteins in mitochondria enriched fraction of fibroblasts after treatment with 10 or 50 μM 3O-C12-HSL for 4 h compared to the diluent control. [file Data_Sheet_2.zip]

Archive with 6 entries (6 files):
- Table S1.docx
- Table S2.docx
- Table S3.docx
- Table S4.docx
- Table S5.docx
- Table S6.docx
